# Supplementary material for: Longitudinal relation between state-trait maternal irritability and harsh parenting
Source: PLoS One. 2019 Jan 9;14(1):e0209493. doi: 10.1371/journal.pone.0209493 (PMC6326468; doi:10.1371/journal.pone.0209493)
Supplement: S1 Data — (XLSX) [file pone.0209493.s004.xlsx]

## Sheet: data
IRR1_T1	IRR2_T1	IRR3_T1	IRR4_T1	IRRITABILITY_T1	HARSH PARENTING_T1	IRR1_T2	IRR2_T2	IRR3_T2	IRR4_T2	IRRITABILITY_T2	HARSH PARENTING_T2	IRR1_T3	IRR2_T3	IRR3_T3	IRR4_T3	IRRITABILITY_T3	HARSH PARENTING_T3	IRR1_T4	IRR2_T4	IRR3_T4	IRR4_T4	IRRITABILITY_T4	HARSH PARENTING_T4
2	2	5	5	3.5	1.28571	3	2	2	5	3	1.42857	99	99	99	99	99	99	3	3	5	4	3.75	1.57143
2	5	6	5	4.5	1.28571	2	2	5	4	3.25	1.14286	3	5	3	3	3.5	1.14286	2	4	4	2	3	1.14286
4	4	5	4	4.25	1.42857	2	3	5	1	2.75	1.28571	2	2	4	2	2.5	1.28571	2	2	6	2	3	1.28571
4	4	4	3	3.75	1.57143	4	4	6	6	5	1.28571	5	3	6	4	4.5	1.28571	3	5	6	4	4.5	1.28571
5	2	6	6	4.75	1.71429	5	4	6	6	5.25	1.71429	4	4	4	5	4.25	1.42857	6	4	4	6	5	1.85714
1	6	6	6	4.75	1.57143	4	4	5	6	4.75	1.57143	3	6	4	6	4.75	1.57143	4	6	4	1	3.75	1.14286
1	4	1	5	2.75	1.28571	99	99	99	99	99	99	99	99	99	99	99	99	1	2	1	2	1.5	1.14286
1	4	6	6	4.25	1.57143	1	4	6	4	3.75	1.14286	1	4	4	4	3.25	1.28571	1	4	6	1	3	1.14286
4	4	4	5	4.25	1.42857	2	6	5	5	4.5	1.42857	3	5	4	3	3.75	1.57143	5	4	4	3	4	1.28571
3	2	4	4	3.25	2	4	4	6	4	4.5	1.71429	99	99	99	99	99	99	99	99	99	99	99	99
4	5	6	6	5.25	1.42857	4	5	1	3	3.25	1.28571	4	4	4	2	3.5	1.28571	4	4	6	4	4.5	1.28571
5	5	5	6	5.25	1.14286	5	5	2	3	3.75	1.28571	4	4	5	1	3.5	1.42857	5	5	6	6	5.5	1.42857
6	3	4	6	4.75	1.85714	1	1	3	6	2.75	1.71429	4	4	4	6	4.5	1.71429	1	1	5	6	3.25	1.14286
1	4	1	1	1.75	1.28571	1	5	1	2	2.25	1.14286	3	6	6	1	4	2	1	3	5	6	3.75	1
2	5	5	5	4.25	1.42857	3	4	4	6	4.25	1.28571	3	6	6	3	4.5	1.57143	5	5	4	4	4.5	1.71429
4	5	1	1	2.75	1.14286	6	6	3	6	5.25	1.14286	5	6	6	5	5.5	1.28571	4	4	6	4	4.5	1.28571
5	1	6	6	4.5	1.57143	5	4	6	4	4.75	1.42857	4	5	4	2	3.75	1.28571	4	4	4	6	4.5	1.42857
4	4	5	6	4.75	1.14286	3	1	1	6	2.75	1.14286	99	99	99	99	99	99	99	99	99	99	99	99
4	2	2	2	2.5	1.28571	1	1	1	1	1	1.28571	1	5	1	4	2.75	1.28571	1	1	1	1	1	1
2	5	5	5	4.25	1.14286	1	5	1	5	3	1.28571	2	6	1	1	2.5	1.28571	99	99	99	99	99	99
4	4	3	5	4	1.71429	2	2	1	6	2.75	1.28571	3	3	1	2	2.25	1.42857	1	1	1	1	1	1.57143
4	4	4	4	4	1.42857	2	1	1	1	1.25	1.28571	4	4	6	5	4.75	1.28571	3	3	5	3	3.5	1.42857
2	2	2	2	2	1.14286	1	4	1	3	2.25	1.14286	1	6	4	3	3.5	1	3	3	3	4	3.25	1.14286
5	2	2	2	2.75	1.28571	4	3	4	1	3	1.42857	5	6	6	5	5.5	1.42857	1	3	1	1	1.5	1.28571
2	4	1	4	2.75	1	2	3	1	1	1.75	1.14286	2	2	1	4	2.25	1	3	3	3	3	3	1.14286
5	5	6	5	5.25	1.71429	1	6	1	6	3.5	1.71429	6	4	1	1	3	1.28571	4	2	6	1	3.25	1.42857
5	3	4	5	4.25	1.42857	3	5	3	5	4	1.71429	5	1	5	6	4.25	1.28571	5	3	4	6	4.5	1.14286
4	4	4	4	4	1.14286	4	4	4	4	4	1.57143	99	99	99	99	99	99	99	99	99	99	99	99
1	6	4	6	4.25	1.14286	99	99	99	99	99	99	6	6	6	6	6	1	99	99	99	99	99	99
5	5	6	6	5.5	1	6	5	5	6	5.5	1.14286	3	4	4	4	3.75	1.14286	4	4	4	5	4.25	1
5	5	4	5	4.75	1.57143	6	6	5	4	5.25	1.57143	5	5	6	6	5.5	1.42857	6	6	6	6	6	1.42857
4	2	5	4	3.75	1.57143	4	4	6	4	4.5	1.14286	5	6	4	4	4.75	1.28571	3	4	5	4	4	1.42857
2	5	5	5	4.25	1.14286	2	4	4	4	3.5	1.14286	4	4	5	6	4.75	1.28571	1	6	6	6	4.75	1.28571
4	6	4	1	3.75	1.85714	4	4	4	4	4	1.57143	6	5	5	5	5.25	1.71429	4	4	4	1	3.25	1.28571
2	1	6	6	3.75	1.71429	3	3	6	6	4.5	1.28571	4	4	6	6	5	1.28571	4	3	5	4	4	1.28571
4	4	5	5	4.5	1.14286	4	4	4	5	4.25	1.28571	5	3	5	5	4.5	1.28571	4	2	4	5	3.75	1.28571
4	2	4	2	3	1.28571	4	2	4	2	3	1.28571	5	5	5	2	4.25	1.28571	4	4	4	1	3.25	1.71429
2	5	6	6	4.75	1.57143	2	6	6	2	4	1	99	99	99	99	99	99	99	99	99	99	99	99
3	3	1	1	2	1.42857	1	1	1	6	2.25	1.28571	1	2	1	5	2.25	1.28571	5	5	3	4	4.25	1.28571
1	6	6	6	4.75	1.42857	2	2	6	4	3.5	1.57143	5	5	5	5	5	1.28571	5	3	6	6	5	1.28571
4	3	1	4	3	1.14286	4	3	4	4	3.75	1.14286	5	4	4	4	4.25	1.28571	3	1	4	3	2.75	1.14286
5	1	1	1	2	1.57143	1	4	1	4	2.5	1.14286	2	1	1	4	2	1.71429	3	3	1	2	2.25	1.42857
2	2	2	4	2.5	1.14286	2	1	1	2	1.5	1.28571	2	1	3	2	2	1.14286	2	2	1	3	2	1
1	1	1	1	1	1.14286	2	2	2	5	2.75	1.14286	1	1	4	4	2.5	1.28571	1	4	1	4	2.5	1.14286
4	4	4	4	4	1.42857	5	2	3	1	2.75	1.42857	5	5	3	4	4.25	1.57143	5	5	4	4	4.5	1.71429
1	3	3	6	3.25	1.14286	1	1	1	6	2.25	1.42857	3	1	4	5	3.25	1.57143	3	4	3	5	3.75	1.14286
4	4	4	4	4	1.28571	5	4	5	5	4.75	1.28571	6	6	6	6	6	1	6	6	6	6	6	1.14286
1	1	5	6	3.25	1.14286	2	5	4	4	3.75	1.28571	4	5	6	6	5.25	1.42857	3	4	4	4	3.75	1.28571
3	4	3	1	2.75	1.28571	4	4	6	6	5	1.14286	4	3	4	4	3.75	1.28571	1	1	1	6	2.25	1.28571
3	4	5	4	4	1	99	99	99	99	99	99	3	1	4	5	3.25	1.14286	1	3	5	3	3	1
5	2	5	2	3.5	1.57143	4	4	4	4	4	1.28571	2	1	5	2	2.5	1.14286	1	4	4	5	3.5	1
5	5	6	5	5.25	1.85714	4	4	4	6	4.5	1.42857	6	6	6	6	6	1.28571	5	4	4	6	4.75	1.28571
1	2	2	2	1.75	1.14286	99	99	99	99	99	99	99	99	99	99	99	99	99	99	99	99	99	99
5	5	5	5	5	1.42857	4	4	5	5	4.5	1.14286	4	4	1	1	2.5	1.14286	5	2	5	4	4	1.28571
4	4	2	4	3.5	1.28571	2	2	1	3	2	1	4	4	4	4	4	1.28571	4	4	4	4	4	1
1	4	1	5	2.75	1.14286	1	4	2	5	3	1.14286	4	4	1	3	3	1.57143	2	2	3	3	2.5	1
5	2	6	5	4.5	1.71429	3	3	3	5	3.5	1.28571	3	3	4	5	3.75	1.28571	4	3	4	5	4	1.14286
5	5	5	5	5	1.42857	4	4	5	6	4.75	1.42857	6	5	6	5	5.5	1.71429	6	6	6	6	6	1.71429
1	2	1	3	1.75	1.28571	6	5	1	1	3.25	1	1	2	1	1	1.25	1	1	1	1	1	1	1
5	2	6	6	4.75	1.28571	2	5	5	5	4.25	1	4	4	4	1	3.25	1.42857	5	5	5	5	5	1.14286
2	1	1	1	1.25	1	2	2	5	5	3.5	1.14286	1	3	1	3	2	1.28571	3	1	4	6	3.5	1.28571
5	5	6	4	5	1.28571	6	6	6	4	5.5	1.28571	5	6	6	6	5.75	1.28571	6	6	6	4	5.5	1.28571
4	5	6	5	5	1.71429	4	2	6	4	4	1.28571	5	2	1	1	2.25	1.57143	6	6	6	6	6	1.42857
2	2	5	5	3.5	1.28571	1	4	4	5	3.5	1.28571	3	3	4	5	3.75	1.28571	4	3	5	5	4.25	1.14286
5	5	6	6	5.5	1.14286	2	6	6	2	4	1.28571	3	4	4	4	3.75	1.28571	3	4	4	4	3.75	1.28571
4	4	4	1	3.25	1.42857	4	4	5	4	4.25	1.57143	4	5	5	3	4.25	1.57143	4	3	1	1	2.25	1.57143
5	5	5	6	5.25	1.71429	4	4	4	2	3.5	1.71429	4	4	4	3	3.75	1.85714	4	4	4	2	3.5	1.85714
2	2	5	5	3.5	1.14286	1	6	6	6	4.75	1.14286	4	1	4	4	3.25	1.28571	1	6	6	6	4.75	1.14286
5	3	5	5	4.5	1.57143	1	6	1	3	2.75	1.28571	3	6	6	1	4	1.42857	1	4	1	3	2.25	1.14286
3	2	5	6	4	1.57143	1	1	6	6	3.5	1	1	4	6	6	4.25	1.14286	4	4	1	1	2.5	1
2	4	1	4	2.75	1	1	6	1	4	3	1.14286	6	6	5	6	5.75	1.42857	1	3	1	3	2	1
6	6	6	4	5.5	1.42857	5	5	5	5	5	1.85714	99	99	99	99	99	99	6	6	6	6	6	1.71429
4	3	4	4	3.75	1	3	1	4	4	3	1.14286	5	2	6	6	4.75	1.14286	4	4	1	1	2.5	1.28571
4	5	5	6	5	1.85714	3	4	5	5	4.25	1.14286	2	6	5	5	4.5	1.57143	4	4	5	6	4.75	1.14286
5	2	2	2	2.75	1.14286	6	2	6	5	4.75	1.28571	99	99	99	99	99	99	5	6	5	4	5	1.28571
2	2	2	2	2	1.28571	2	1	4	4	2.75	1	5	2	4	1	3	1.28571	5	5	2	4	4	1.42857
6	6	6	6	6	1.28571	4	5	5	6	5	1.28571	4	4	4	4	4	1.28571	4	6	5	5	5	1.28571
2	4	3	4	3.25	1.28571	3	5	4	2	3.5	1.28571	4	4	2	1	2.75	1.28571	4	4	4	3	3.75	1.14286
2	5	1	5	3.25	1.28571	4	6	6	3	4.75	1.28571	4	4	4	5	4.25	1.28571	4	4	4	4	4	1.28571
5	6	6	6	5.75	1.42857	5	4	6	6	5.25	1.28571	6	6	6	3	5.25	1.42857	5	1	4	6	4	1.42857
4	4	5	4	4.25	1.42857	5	5	5	5	5	1.14286	2	2	5	6	3.75	1	3	3	1	4	2.75	1
4	4	4	4	4	1.14286	5	5	4	4	4.5	1.14286	4	4	4	3	3.75	1.14286	4	4	3	5	4	1.14286
4	4	4	1	3.25	1	4	4	1	3	3	1.14286	4	3	3	1	2.75	1	5	4	4	4	4.25	1.28571
2	2	2	2	2	1	2	5	1	5	3.25	1	3	1	2	5	2.75	1	3	2	2	2	2.25	1
4	4	4	3	3.75	1.57143	4	4	5	4	4.25	1.57143	4	2	4	2	3	1.57143	4	4	4	4	4	1.57143
1	2	4	4	2.75	1.14286	1	4	4	3	3	1	1	1	2	2	1.5	1	1	1	4	3	2.25	1
4	4	3	3	3.5	1.28571	4	4	3	1	3	1.42857	3	1	3	4	2.75	1	5	3	4	2	3.5	1.57143
1	5	5	6	4.25	1.42857	4	4	4	4	4	1.14286	1	1	4	1	1.75	1.14286	1	1	3	3	2	1.14286
2	5	3	5	3.75	1.28571	2	5	4	5	4	1.42857	1	4	3	4	3	1.14286	2	5	1	1	2.25	1.14286
5	5	5	5	5	1.42857	4	4	4	4	4	1.14286	5	5	3	5	4.5	1	4	4	4	4	4	1.14286
2	2	1	2	1.75	1.42857	1	1	2	4	2	1.42857	4	4	3	4	3.75	1.28571	3	4	3	3	3.25	1.71429
5	5	5	5	5	1.28571	5	5	5	5	5	1.28571	4	4	3	4	3.75	1.28571	4	4	6	4	4.5	1.28571
4	3	4	3	3.5	1.42857	4	3	3	3	3.25	1.28571	4	4	1	1	2.5	1.14286	4	3	3	3	3.25	1.14286
3	4	6	6	4.75	1.71429	3	4	4	6	4.25	1.28571	3	3	4	4	3.5	1.28571	5	4	5	4	4.5	1.28571
1	1	1	1	1	1.28571	1	3	3	2	2.25	1.28571	2	2	1	1	1.5	1.14286	2	3	2	5	3	1.28571
2	1	3	3	2.25	1	3	3	3	3	3	1.42857	3	3	3	2	2.75	1.28571	4	4	4	4	4	1.28571
5	2	5	2	3.5	1.14286	6	1	6	2	3.75	1.14286	4	4	5	5	4.5	1	4	4	4	4	4	1.28571
1	4	4	4	3.25	1.14286	4	4	5	6	4.75	1.14286	3	4	3	3	3.25	1.14286	4	5	4	5	4.5	1.28571
3	5	6	5	4.75	1	4	4	2	4	3.5	1	2	5	4	4	3.75	1	4	2	6	2	3.5	1.14286
2	2	1	4	2.25	1	2	1	1	5	2.25	1.28571	2	1	1	2	1.5	1.28571	2	4	2	5	3.25	1.28571
2	3	1	5	2.75	1.28571	3	4	3	4	3.5	1.28571	4	3	2	4	3.25	1.28571	2	2	4	4	3	1.28571
3	2	1	1	1.75	1	4	4	1	1	2.5	1.28571	4	3	1	1	2.25	1.14286	1	1	1	1	1	1.14286
5	5	5	5	5	1.14286	5	5	3	5	4.5	1.14286	4	5	3	3	3.75	1.28571	99	99	99	99	99	99
5	5	4	2	4	1.28571	4	5	1	5	3.75	1.42857	5	5	5	5	5	1.42857	5	5	5	4	4.75	1.66667
3	1	2	5	2.75	1	2	5	2	5	3.5	1.14286	4	2	1	4	2.75	1.14286	2	3	1	3	2.25	1.14286
2	2	2	2	2	1.42857	2	2	3	4	2.75	1.28571	1	2	2	2	1.75	1.14286	99	99	99	99	99	99
1	1	2	4	2	1.28571	1	1	4	6	3	1	1	1	2	4	2	1.42857	1	1	1	6	2.25	1.28571
2	4	6	6	4.5	1.42857	1	5	1	5	3	1.42857	2	2	3	3	2.5	1.14286	4	4	5	5	4.5	1.14286
4	4	2	3	3.25	1.28571	99	99	99	99	99	99	99	99	99	99	99	99	3	3	1	4	2.75	1
4	5	2	4	3.75	1.14286	2	4	1	6	3.25	1	2	2	3	4	2.75	1.14286	4	4	2	2	3	1.14286
4	3	4	1	3	1.14286	4	3	2	3	3	1	4	3	2	2	2.75	1.14286	3	4	2	1	2.5	1
5	4	6	6	5.25	1.42857	4	5	4	3	4	1.57143	5	4	6	5	5	1.33333	6	6	5	6	5.75	1.57143
5	2	4	3	3.5	1.42857	5	3	6	6	5	1.28571	4	4	1	3	3	1.57143	4	3	3	4	3.5	1
2	5	4	6	4.25	1.14286	4	4	4	4	4	1.14286	4	5	4	5	4.5	1.14286	3	4	4	4	3.75	1.14286
4	1	4	5	3.5	1.14286	3	3	4	5	3.75	1	4	1	4	4	3.25	1	4	1	5	2	3	1.14286
4	4	4	5	4.25	1.42857	3	2	5	4	3.5	1.28571	4	5	4	4	4.25	1.28571	3	3	3	5	3.5	1
4	2	4	4	3.5	1.14286	4	4	1	4	3.25	1.14286	4	4	4	4	4	1.14286	4	4	4	4	4	1
4	3	4	5	4	1.28571	3	1	6	3	3.25	1.28571	4	2	2	2	2.5	1	4	3	4	4	3.75	1.28571
1	2	1	2	1.5	1.28571	1	1	3	4	2.25	1.28571	1	1	4	5	2.75	1	99	99	99	99	99	99
2	2	1	5	2.5	1.42857	1	4	1	1	1.75	1.42857	4	3	2	1	2.5	1.42857	1	2	2	1	1.5	1.42857
4	3	4	6	4.25	1.14286	5	4	4	6	4.75	1.14286	4	4	4	4	4	1	4	4	4	6	4.5	1.14286
4	4	3	1	3	1.28571	4	4	4	4	4	1.28571	4	3	4	5	4	1.14286	4	3	1	1	2.25	1
4	2	5	2	3.25	1.14286	4	4	4	3	3.75	1	4	3	4	4	3.75	1.28571	4	4	5	5	4.5	1
99	99	99	99	99	99	4	2	4	6	4	1	5	3	1	6	3.75	1	4	1	1	4	2.5	1
4	2	1	1	2	1.42857	4	3	2	6	3.75	1.28571	2	3	1	2	2	1	4	4	1	3	3	1
1	1	1	1	1	1.14286	99	99	99	99	99	1.14286	99	99	99	99	99	1	99	99	99	99	99	99
4	3	2	6	3.75	1.42857	5	3	6	6	5	1	4	2	5	6	4.25	1.28571	3	3	1	4	2.75	1
5	2	5	5	4.25	1.28571	5	4	4	4	4.25	1.71429	5	5	4	4	4.5	1.28571	5	5	5	5	5	1.28571
4	3	5	5	4.25	1.28571	3	3	4	4	3.5	1.57143	3	4	4	4	3.75	1.28571	3	4	5	5	4.25	1.28571
1	3	2	2	2	2	3	2	2	4	2.75	1.71429	2	2	1	3	2	1.57143	2	3	1	3	2.25	1.71429
4	4	2	4	3.5	1.57143	2	1	1	1	1.25	1.28571	99	99	99	99	99	1.28571	3	4	3	5	3.75	1.57143
4	4	4	4	4	1.28571	4	1	1	2	2	1	99	99	99	99	99	1.14286	2	4	4	3	3.25	1.28571
4	4	4	6	4.5	1.14286	4	4	4	4	4	1.14286	3	5	4	6	4.5	1.14286	5	4	5	4	4.5	1.28571
5	5	5	4	4.75	1.28571	5	5	6	6	5.5	1.28571	5	5	6	6	5.5	1.14286	4	4	4	4	4	1.14286
3	5	1	4	3.25	1.42857	1	1	1	3	1.5	1.28571	4	4	4	4	4	1.14286	1	1	1	1	1	1.14286
3	2	3	4	3	1.14286	1	2	2	2	1.75	1.14286	1	2	1	3	1.75	1	1	3	1	3	2	1
6	6	6	4	5.5	1.42857	6	6	6	6	6	1.57143	6	4	5	5	5	1.14286	1	4	6	6	4.25	1.14286
4	2	6	6	4.5	1.14286	99	99	99	99	99	99	4	1	4	4	3.25	1.57143	4	1	6	6	4.25	1.57143
4	4	2	2	3	1.71429	4	3	2	2	2.75	1.57143	5	4	3	2	3.5	1.42857	2	3	1	1	1.75	1.33333
5	2	1	5	3.25	1	5	2	2	2	2.75	1.42857	1	1	3	2	1.75	1.14286	99	99	99	99	99	99
3	3	1	5	3	1.57143	99	99	99	99	99	1.14286	4	3	1	4	3	1.28571	3	3	3	3	3	1.28571
5	5	1	6	4.25	1	4	4	1	6	3.75	1	2	3	1	1	1.75	1.14286	4	3	1	6	3.5	1.14286
2	2	5	5	3.5	2	5	3	2	4	3.5	1.71429	5	1	1	4	2.75	1.42857	5	2	1	2	2.5	1.71429
2	4	4	6	4	1.14286	3	5	3	4	3.75	1.42857	4	4	3	3	3.5	1.14286	4	4	1	4	3.25	1
4	5	4	6	4.75	1.28571	4	4	4	6	4.5	1.42857	3	4	4	3	3.5	1	4	3	6	6	4.75	1.28571
2	3	2	2	2.25	1.14286	3	3	3	2	2.75	1.14286	2	3	1	4	2.5	1.14286	2	2	1	4	2.25	1.14286
4	2	1	6	3.25	1.42857	4	4	1	6	3.75	1.57143	4	5	1	6	4	1.57143	3	3	1	4	2.75	1.57143
4	2	3	5	3.5	1.57143	4	2	6	4	4	1.71429	2	1	4	5	3	1.28571	4	2	2	3	2.75	1.28571
1	1	4	1	1.75	1	1	1	4	1	1.75	1	1	3	1	1	1.5	1	1	1	1	1	1	1
99	99	99	99	99	99	4	3	2	5	3.5	1.57143	4	5	4	4	4.25	1.28571	99	99	99	99	99	99
4	2	1	3	2.5	1.28571	4	2	4	2	3	1.14286	3	2	4	1	2.5	1.14286	2	2	3	4	2.75	1.14286
99	99	99	99	99	99	99	99	99	99	99	99	5	2	4	2	3.25	1.28571	5	5	4	4	4.5	1.14286
6	6	6	6	6	1.71429	5	5	5	6	5.25	1.71429	6	6	6	6	6	1.71429	99	99	99	99	99	99
2	2	2	2	2	1.71429	1	1	1	1	1	1.42857	2	2	2	4	2.5	1.28571	2	2	2	2	2	1.42857
5	2	5	2	3.5	1.28571	5	4	6	5	5	1.42857	5	6	6	5	5.5	1.28571	3	4	3	4	3.5	1.71429
4	3	4	5	4	1.28571	4	1	1	4	2.5	1.57143	4	4	4	1	3.25	1.71429	4	3	1	6	3.5	1.85714
5	3	6	6	5	1.42857	5	4	6	6	5.25	1.42857	4	1	6	5	4	1.28571	4	3	5	5	4.25	1.14286
5	6	6	6	5.75	1.28571	5	5	6	6	5.5	1.42857	5	1	4	6	4	1.14286	1	2	6	5	3.5	1.28571
2	3	4	6	3.75	1.14286	4	1	4	6	3.75	1	4	4	3	3	3.5	1	3	3	4	4	3.5	1.14286
4	2	2	4	3	1	5	3	5	5	4.5	1.14286	2	2	2	2	2	1	2	2	2	5	2.75	1.14286
4	2	1	4	2.75	1.71429	99	99	99	99	99	99	99	99	99	99	99	99	99	99	99	99	99	99
5	4	4	4	4.25	1.42857	5	4	4	4	4.25	1.28571	4	3	2	2	2.75	1.14286	4	3	2	2	2.75	1.14286
4	4	2	4	3.5	1.71429	1	2	1	4	2	1.14286	4	3	1	1	2.25	1.42857	6	3	4	1	3.5	1.57143
4	5	3	4	4	1.28571	4	4	5	5	4.5	1.28571	4	6	3	6	4.75	1.42857	4	5	3	6	4.5	1.28571
2	3	4	4	3.25	1.14286	2	2	2	3	2.25	1.14286	3	3	3	3	3	1	1	2	1	2	1.5	1
1	4	5	6	4	1.28571	1	4	1	5	2.75	1.28571	99	99	99	99	99	99	2	4	4	6	4	1.42857
4	3	2	4	3.25	1.28571	5	3	1	4	3.25	1.28571	5	5	5	4	4.75	1.14286	4	3	2	4	3.25	1.14286
4	3	4	3	3.5	1.28571	4	4	4	3	3.75	1.57143	4	4	4	4	4	1.42857	4	4	4	4	4	1.5
6	5	5	5	5.25	1.42857	2	6	5	5	4.5	1.14286	2	4	1	4	2.75	1.71429	3	4	3	3	3.25	1.57143
3	5	5	3	4	1.57143	4	4	3	6	4.25	1.28571	2	3	5	6	4	1.28571	1	5	5	6	4.25	1.71429
4	2	4	2	3	1.71429	5	4	4	3	4	1.57143	5	4	2	1	3	1.57143	5	2	4	2	3.25	1.57143
1	2	1	1	1.25	1.14286	3	4	1	1	2.25	1.28571	1	1	1	1	1	1.14286	1	1	1	3	1.5	1.42857
5	5	5	4	4.75	1.28571	5	6	6	5	5.5	1.57143	4	4	5	6	4.75	1.14286	5	5	6	4	5	1.14286
2	5	1	4	3	1.14286	4	5	5	4	4.5	1.14286	4	4	4	4	4	1.14286	4	4	4	2	3.5	1.28571
4	4	3	3	3.5	1.28571	4	3	1	2	2.5	1.42857	2	2	1	3	2	1.57143	4	3	1	4	3	1.14286
4	3	3	2	3	1	99	99	99	99	99	99	3	3	1	3	2.5	1	3	2	2	3	2.5	1
99	99	99	99	99	99	1	1	1	1	1	1.14286	4	4	4	4	4	1.28571	4	4	5	5	4.5	1.14286
4	4	4	4	4	1.14286	5	3	4	2	3.5	1.14286	5	3	3	2	3.25	1.42857	4	3	1	1	2.25	1.28571
1	1	5	6	3.25	1	99	99	99	99	99	99	2	5	5	1	3.25	1	1	1	1	1	1	1.14286
4	5	4	2	3.75	1.28571	4	5	4	3	4	1.28571	3	2	2	3	2.5	1.14286	4	2	3	4	3.25	1.28571
1	5	1	5	3	1.71429	3	2	1	6	3	1.71429	1	2	2	2	1.75	1.28571	3	3	3	3	3	1.28571
1	3	3	1	2	1	1	1	1	1	1	1	4	1	1	4	2.5	1	1	3	1	1	1.5	1
4	6	4	3	4.25	1.14286	5	5	4	6	5	1.42857	4	2	3	3	3	1.14286	3	2	2	6	3.25	1.14286
5	2	4	2	3.25	1.28571	4	5	4	2	3.75	1.85714	2	2	1	2	1.75	1.85714	4	4	2	2	3	1.28571
2	2	1	5	2.5	1.28571	5	1	3	1	2.5	1.71429	2	1	1	4	2	1.57143	3	4	3	4	3.5	1.42857
4	5	6	6	5.25	1.14286	4	5	6	6	5.25	1.28571	4	5	6	6	5.25	1.14286	4	5	4	6	4.75	1
2	2	1	1	1.5	1.14286	2	1	1	1	1.25	1.14286	4	1	1	1	1.75	1.14286	4	4	2	1	2.75	1.14286
2	5	4	6	4.25	1.57143	2	6	5	5	4.5	1.42857	2	5	3	2	3	1.14286	3	3	3	4	3.25	1.28571
3	2	1	4	2.5	1.14286	5	4	4	4	4.25	1.28571	4	4	3	3	3.5	1.28571	4	4	3	3	3.5	1.28571
3	4	2	1	2.5	1.42857	5	5	4	6	5	1.57143	5	4	5	3	4.25	1.14286	5	5	4	5	4.75	1.14286
5	5	6	6	5.5	1.28571	5	5	6	6	5.5	1.28571	6	4	6	6	5.5	1.28571	4	4	4	4	4	1.28571
2	2	4	4	3	1.57143	4	4	3	2	3.25	1.42857	3	2	3	2	2.5	1.14286	6	6	6	6	6	1.57143
4	5	5	5	4.75	1.42857	99	99	99	99	99	1.42857	4	1	4	4	3.25	1.28571	4	4	1	6	3.75	1.28571
2	1	1	2	1.5	1.57143	1	3	1	1	1.5	1.14286	4	4	1	1	2.5	1.14286	2	2	2	2	2	1.14286
5	2	5	6	4.5	1.85714	5	2	5	6	4.5	1.42857	2	5	6	6	4.75	1.42857	4	6	5	6	5.25	1.28571
1	6	6	4	4.25	1.57143	1	1	1	4	1.75	1.28571	1	1	1	1	1	1.14286	1	5	6	1	3.25	1.14286
2	2	1	5	2.5	1	4	4	2	6	4	1	3	3	3	3	3	1	1	2	1	2	1.5	1
4	3	3	3	3.25	1.42857	5	4	4	5	4.5	1.28571	3	3	2	2	2.5	1.57143	4	2	1	2	2.25	1.85714
3	3	5	5	4	1.71429	4	4	4	6	4.5	1.57143	4	3	3	5	3.75	1.57143	5	6	6	6	5.75	1.42857
4	5	1	2	3	1.28571	3	6	1	2	3	1.28571	2	4	1	1	2	1.14286	4	6	1	5	4	2
4	3	1	3	2.75	1	4	3	1	3	2.75	1	2	1	1	1	1.25	1	4	2	2	1	2.25	1
5	5	3	4	4.25	1.14286	4	4	2	4	3.5	1.42857	5	4	4	5	4.5	1.28571	5	4	4	4	4.25	1.71429
4	5	5	4	4.5	1.71429	5	5	4	5	4.75	1.57143	4	5	5	5	4.75	1.57143	4	4	3	3	3.5	1.28571
2	1	2	4	2.25	1.14286	4	3	1	4	3	1	2	2	1	2	1.75	1.14286	1	2	3	3	2.25	1.14286
